# Supplementary material for: Pesticide Exposure among Latinx Children in Rural Farmworker and Urban Non-Farmworker Communities: Associations with Locality and Season
Source: Int J Environ Res Public Health. 2023 Apr 26;20(9):5647. doi: 10.3390/ijerph20095647 (PMC10178580; doi:10.3390/ijerph20095647)
Supplement: Supplementary file 1 [file ijerph-20-05647-s001.zip]

Archive with 1 entries (1 files):
- ijerph-2227902-supplementary.pdf
